# Supplementary material for: The Neglected Tropical Disease Non-Governmental Organization Network: The role of a global health network in an evolving global health landscape
Source: PLOS Glob Public Health. 2025 Jan 31;5(1):e0004078. doi: 10.1371/journal.pgph.0004078 (PMC11785335; doi:10.1371/journal.pgph.0004078)
Supplement: S1 Data — (XLSX) [file pgph.0004078.s001.xlsx]

## Sheet: NNN membership
NNN Member
AIM
AKROS
American Leprosy Missions
Amref Health Africa
Anesvad Foundation
Bureau d’Informations, Formations, Echanges et Recherches pour le Développement (BIFERD)
CBM Global
Christian Blind Mission CBM
Children Without Worms
CSSW Yemen
Damien Foundation
Effect:Hope
Elimination of Neglected Tropical Diseases
Evidence Action
FAIRMED
FHI360
Fontilles
Footwork: The International Podoconiosis Initiative
German Leprosy and TB Relief Organisation GLRA (DAHW)
German Network against Neglected Tropical Diseases (DNTDs)
Global Alliance for Rabies Control
Global Partnership for Zero Leprosy
Global Schistosomiasis Alliance
Growth Aid Ghana
HDI (Health & Development Int'l)
Heart to Heart Foundation
Helen Keller International
IMA World Health
INMED Partnerships for Children
iNTD & SEUF Kerala
International Agency for the Prevention of Blindness
International alliance for control of scabies
International Alliance for Global Health Dermatology
International Federation of Anti-Leprosy Associations
International Foundation for Dermatology
International Trachoma Initiative
JHU Center for Communication Practices
Kilimanjaro Center for Community Ophthalmology
Kongwa Trachoma Project
Lepra
Light for the World
Lions Clubs International Foundation
Liverpool School of Tropical Medicine
London Centre for Neglected Tropical Disease Research
London School of Hygiene & Tropical Medicine
Malaria Consortium
Matonyok Nomad Development Organization (MANDO)
Mectizan Donation Program
Medicines Development for Global Health
MITOSATH
Mundo Sano Foundation
The Nala Foundation
National Podoconiosis Action Network (NaPAN)
National School of Tropical Medicine - Baylor College of Medicine
Neglected Tropical Diseases Support Center (NTDSC)
NLR
Noor Dubai
OPC (Organisation pour la Prévention de la Cécité)
Orbis
Pan-African Community Initiative on Education and Health
Parasitology and Public Health Society of Nigeria
Partnership for Child Development, Imperial College, London
PATH
plan:g Partnership for Global Health
Porridge and Rice (uji na mchele)
RISEAL Madagascar
RTI International
Sasakawa Health Foundation
Save the Children
SCI Foundation
Secours aux Lépreux - Leprosy Relief Canada
Sightsavers
ST FRANCIS LEPROSY GUILD (SFLG)
Somali NTD Control Initiative
Speak up Africa
Swiss Alliance against Neglected Tropical Diseases (SANTD)
The Carter Center
The Fred Hollows Foundation
The Leprosy Mission
The MENTOR Initiative
The Task Force for Global Health
The University of Melbourne Indigenous Eye Health Program
United Front Against River Blindness
Uniting to Combat NTDs
Vétérinaires sans Frontières Germany
Vitamin Angels
WaterAid
Wilmer Eye Institue at John's Hopkins
World Concern
World Scabies Program
World Vision International

## Sheet: member data
NNN Member	Yearly Expenditure	NTDs Worked On	Countries
Membership Interest but need confirming
Organisation	membership Form Recieved	Process
KalaCore	Waiting on reciveing application form	Need to send new application form to Rowan, Sinead Sinead.Rowan@mottmac.com and Stefanie.Meredith-mm@mottmac.com> and let them know that we will consider on the 16th Nov
Confirmed Members with uptodate Contact Info 2017
American Leprosy Missions	$10,000,000 USD or 15 mill? Two entries	Buruli Ulcer, Leishmaniasis, Leprosy, Lymphatic Filariasis, Onchocerciasis, Trachoma, Yaws	Cote d'Ivoire, Democratic Republic of the Congo, Ghana, India, Myanmar, Nepal, Nigeria, Philippines, Republic of Congo
Amref Health Africa	$3,500,000 USD	Leishmaniasis	Kenya, Uganda, Tanzania, Ethiopia, South Sudan, Malawi, Zambia
Anesvad Foundation	7,000,000 euro	Buruli Ulcer, Dengue and Chikungunya, Leprosy, Yaws	Benin, Ivory Coast, Ghana, Togo
Aussätzigen-Hilfswerk Österreich (Austrian Leprosy Relief Association)	228,388 EUR	leprosy	East Africa and neighbouring Arab States
Australian National University - Research School of Population Health	N/A	dengue and chikungunya, lymphatic filariasis, schistosomaisis, soil-transmitted helminthiases, leptospirosis	Timor-Leste, Indonesia, Philippines, American Samoa, Fiji, China, Myanmar
The Carter Center	$90,000,000 USD	Dracunculiasis (guinea-worm disease), lymphatic filariasis, onchocerciasis, schistosomaisis, soil-transmitted helminthiases, trachoma, mental health/security	Ethiopia, Sudan, South Sudan, Mali, Niger, Nigeria, Chad, Uganda, Brazil, Liberia, Venezuela
Carter Center Ethiopia	$16,000,000 USD	Trachoma	Ethiopia
CBM	$4,000,000 USD (made note to not publish this anywhere)	lymphatic filariasis, onchocerciasis, schistosomaisis, trachoma, soil-transmitted helminthiases, DMDI, WASH	countries for dedicated NTD projects only (other trachoma work is done in more countries through eye health projects; see website CBM info): Nigeria, DRC, Chad, CAR, Burundi, Ethiopia, South Sudan, Uganda, Kenya, Malawi, Pakistan
Centre for Neglected Tropical Diseases	£4,500,000	Lymphatic filariasis, onchocerciasis, schistosomaisis, soil-transmitted helminthiases	Bangladesh, Burkina Faso, DRC, Ethiopia, Ghana, Guinea, Liberia, Malawi, Nepal, Tanzania, Zambia, Togo
Centre for Schistosomiasis and Parasitology	$8,000,000	schistosomaisis, soil-transmitted helminthiases	Cameroon
Damien Foundation	6,000,000 Euro	leishmaniasis, leprosy	India, Bangladesh, Nepal, Nicaragua, Guatemala, Bolivia, Mozambique, Comoros, Rwanda, Burundi, RD Congo, Nigeria, Senegal, Niger, Guinea Conakry
Effect:Hope	$3,400,000 USD	buruli ulcer, leprosy, lymphatic filariasis, soil-transmitted helmithiases	Bangladesh, Canada, Comoros Island, Cote d'Ivore, DRC, Ghana, India, Indonesia, Kenya, Liberia, Nepal, Nigeria, US
Elimination of Neglected Tropical Diseases	individual, no funding	leprosy, lymphatic filariasis, soil-transmitted helminthiases, yaws	India
Evidence Action	$8,000,000	lymphatic filariasis, schistosomaisis, soil-transmitted helminthiases	Kenya, India, Ethiopia, Nigeria, Vietnam, Pakistan
FAIRMED	$3,000,000	Chagas disease, Leishmaniasis, leprosy, lymphatic filariasis, schistosomaisis, soil-transmitted helminthiases, yaws	Cameroon, Central African Republic, Nepal, India, Sri Lanka
FHI 360	$20,000,000 End in Africa USAID funded	Trachoma, Soil-transmitted helminthiases, schistosomaisis, onchocerciasis, lymphatic filariasis	Ghana, Togo, Sierra Leone, Ivory Coast, Burkina, Niger
Fontilles	608,000 Euro	buruli ulcer, chagas disease, leishmaniasis, leprosy	India, Nepal, Vietnam, Mozambique, Ethiopia, Argentina, Bolivia, Ecuador, El Salvador, Honduras, Nicaragua
Footwork: The International Podoconiosis Initiative	$250,000	podoconiosis	Ethiopia, Cameroon and Uganda
The Fred Hollows Foundation	£9,200,000	Trachoma	The Foundation partners with national governments to support trachoma elimination in the following countries: Australia, Eritrea, Ethiopia, Fiji, Kenya, Kiribati, Pakistan, Solomon Islands, Vanuatu and Vietnam. The Foundation also seeks to support activities in other countries/for the global program through the work of the ICTC and the NNN.
German Leprosy and TB Relief Organisation GLRA (DAHW)	10,000,000 Euro	buruli ulcer, chagas disease, leishmaniasis, leprosy, lymphatic filariasis, schistomaisis	Pakistan, India, Afghanistan, Nepal, Yemen, Ethiopia, Sudan, South Sudan, Uganda, Tanzania, Nigeria, Liberia, Sierra Leone, Togo, Senegal, Brazil, Colombia, Bolivia, Paraguay and others
HDI (Health & Development Int'l)	1,336,000	lymphatic filariasis, onchocerciasis, schistosomaisis, soil-transmitted helminthiases, trachoma	Togo
Heart to Heart Foundation	$860,000 USD	trachoma	Malawi, Tanzania
Helen Keller International	$25,000,000 USD	lymphatic filariasis, onchocerciasis, schistosomaisis, trachoma	N/A
IMA World Health	$14,000,000 USD	Buruli Ulcer, Leishmaniasis, Lymphatic filariasis, onchocerciasis, schistosomaisis, soil-transmitted helminthiases, trachoma	Democratic Republic of Congo, Haiti, India, Tanzania, South Sudan
INMED Partnerships for Children	$400,000 USD	soil-transmitted helminthiases	peru
International Agency for the Prevention of Blindness	$10,000	onchocerciasis, trachoma	global advocacy
International Federation of Anti-Leprosy Associations
International Trachoma Initiative	5,000,000.	trachoma	trachoma MDAs in 24 countries in 2016, 34 in 2017
Kilimanjaro Center for Community Ophthalmology	$350,000 USD	trachoma	Tanzania
Kongwa Trachoma Project	£200,000	trachoma	N/A
Lepra	£ 1,252,876	leishmaniasis, leprosy, lymphatic filariasis	India, Bangladesh, Mozambique
The Leprosy Mission	£15-20,000,000	Buruli ulcer, leprosy, lymphatic filariasis	Niger; Chad; Nigeria; Ethiopia; Sudan; South Sudan; DRC; Mozambique; Angola; Tanzania; Nepal; India; Bangladesh; Myanmar; Thailand; China; Timor Leste; PNG; Sri Lanka
Liverpool School of Tropical Medicine Neglected Tropical Diseases (LSTM NTDs)	N/A	Chagas disease, dengue and chikungunya, dracunculiasis, echinococcosis, foodborne trematodiases, human african trypanosomiasis, leishmaniasis, leprosy, lymphatic filariasis, onchocerciasis, schistosomaisis, soil-transmitted helminthiases, snake venom research	global
London Centre for Neglected Tropical Disease Research	N/A	Buruli Ulcer, chagas disease, dengue and chikungunya, dracunculiasis, echinococcosis, foodborne trematodiases, human african trypanosomiasis, leishmaniasis, leprosy, lymphatic filariasis, onchocerciasis, rabies, schistosomiasis, soil-transmitted helminthiases, taeniasis/cysticercosis, trachoma, yaws	N/A
Malaria Consortium	£500,000	Buruli ulcer, dengue chikungunya, leishmaniasis, lympathic filariasis, schistosomaisis, soil-transmismitted helminthiases, trachoma, tungiasis, podoconiosis	Ethiopia, South Sudan, Nigeria, Uganda, Mozambique, Cambodia, Myanmar, Chad, Burkina Faso, Thailand, Sierra Leone
Matonyok Nomad Development Organization (MANDO)	10,000.	Human African trypanosomiasis, soil-transmitted helminthiases	Kenya
Mectizan Donation Program	$2,000,000 in operating expenses	Onchocerciasis (river blindness), lymphatic filariasis	Benin, Burkina Faso, Cameroon, Central African Republic, Congo, Cote d'Ivoire, Democratic Republic of Congo, Ethiopia, Ghana Guinea, Guinea Bissau, Malawi, Mali, Mozambique, Niger, Nigeria, Senegal, Sierra Leone, Sudan, Tanzanina, Uganda
The MENTOR Initiative	$5,000,000	dengue and chikungunya, dracunculiasis, leishmaniasis, onchocerciasis, schistosomaisis, soil-transmitted helminthiases, all VBD	Angola, Syria, Kenya, South Sudan,Liberia, Central African Republic
MITOSATH	$700,000	Lymphatic filariasis, onchocerciasis, schistosomaisis, soil-transmitted helminthiases, trachoma	Nigeria
Mundo Sano Foundation	2,800,000 euro	Chagas disease, dengue and chikungunya, echinococcosis, leishmaniasis, soil-transmitted helminthiases	Argentina, Spain, Ethiopia, Mozambique
National Podoconiosis Action Network (NaPAN)	< $400,000	leprosy, lymphatic filariasis, podoconiosis	ethiopia
National School of Tropical Medicine - Baylor College of Medicine	$6-10,000,000 USD	chagas disease, dengue and chikungunya, leishmaniasis, schistosomaisis, soil-transmited helminthiases	Brazil, Gabon, Mexico, Malaysia, Saudi Arabia, Argentina, etc
Natural History Museum	£4,000,000	Dengue and Chikungunya, Dracunculiasis, foodborne trematodiases, schistosomaisis, soil-transmitted helminthiases, myaisis	Angola, Benin, Cameroon, Cote D'Ivoire, India, Malawi, Niger, Nigeria, Senegal, St Lucia, Tanzania, Thailand
Neglected Tropical Diseases Support Center (NTDSC)	$2-4,000,000 USD	lymphatic filariasis, onchocerciasis, schistosomaisis, soil-transmitted helminthiases, trachoma	American Samoa, Angola, Argentina, Bangladesh, Benin, Botswana, Burkina Faso, Cambodia, Cameroon, Central African Republic, Chad, DRC, Equatorial Guinea, Ehtiopia, Fiji, French Polynesia, Gabon, Gambia, Ghana, Guinea Bissau, Haiti, Honduras, India, Indonesia, Ivory Coast, Kenya, Kiribati, Laos, Lesotho, Liberia, Madagascar, Malawi Malaysia, Mali, Mauritis, Mozambique, Nepal, Netherlands, Niger, N…
Netherlands Leprosy Relief	€9,400,000	leprosy, lymphatic filariasis	Brazil, Mozambique, Nepal, India, and Indonesia
Orbis	N/A	trachoma	On trachoma: Ethiopia, Zambia. Other country programmes working to prevent avoidable blindness in: Ethiopia, Cameroon, Ghana, Zambia, South Africa, India, Bangladesh, Nepal, China, Vietnam
OPC (Organisation pour la Prévention de la Cécité)	€1,766,740	onchocerciasis, trachoma	CAR, Chad, Congo, Mauritania
Pan-African Community Initiative on Education and Health	$50,000	Lymphatic filariasis, onchocerciasis, schistosomaisis, soil-transmitted helminthiases, combine deworming with school feeding	Nigeria
Partnership for Child Development, Imperial College, London	$300,000	schistosomaisis, soil-transmitted helminthiases, trachoma	Nigeria, Ethiopia, Zanzibar
PATH	$1,000,000 USD	human African trypansomiasis, leishmaniasis, leprosy, lymphatic filariasis, onchocerciasis, schistosomaisis, soil-transmitted helminthiases, trachoma	Headquartered in Seattle, Washington, PATH works in more than 70 countries, with offices in 43 cities in 20 countries: Belgium, China, DR Congo, Ethiopia, Ghana, India, Kenya, Malawi, Mozambique, Myanmar, Peru, Senegal, South Africa, Switzerland, Tanzania, Uganda, Ukraine, the United States, Vietnam, and Zambia.
Porridge and Rice (uji na mchele)	£10,000	Dengue and Chikungunya, Foodborne trematodiases, lymphatic filariasis, rabies, schistosomaisis, soil-transmitted helminthiases, trachoma	Kenya
RISEAL Madagascar	£25,000	schistosomaisis, soil-transmitted helminthiases, taeniasis/cysticercosis	Madagascar
RTI International	$71,000,000 USD	lymphatic filariasis, onchocerciasis, shistosomaisis, soil-transmitted helminthiases, trachoma	Mali, Haiti, Mozambique, Benin, Uganda, Ethiopia, Camerroon, Nepal, Tanzania, Laos, Cambodia, Philipinnes, DRC, Senegal, Guinea
Sasakawa Memorial Health Foundation	$1,500,000 USD	leprosy	has no country office
Save the Children	unknown	Dengue and chikungunya, schistosomaisis, soil-transmitted helminthiases, trachoma	about 120 countries
Schistosomiasis Control Initiative - Imperial College	£20,000,000	schistosomaisis, soil-transmitted helminthiases, taeniasis/cysticercosis	Cote D'Ivoire, DRC, Ethiopia, Liberia, Malawi, Mozambique, Niger, Tanzania, Uganda, Zambia, Yemen, Madagascar, Burundi, Mauritania, Sudan, Nigeria
Secours aux Lépreux - Leprosy Relief	770,000 Euros	leprosy	N/A
Sightsavers	will send separately	lymphatic filariasis, oncocerciasis, schistosomaisis, soil-transmitted helminthiases, trachoma	Sudan, South Sudan, Mozambique, Malawi, Tanzania, Uganda, Kenya, Chad, Congo, DRC, Cameroon, Nigeria, Benin, Togo, Ghana, Burkina Faso, Côte d'Ivoire, Liberia, Sierra Leone, Mali, The Gambia, Senegal, Egypt. Plans for Zimbabwe and Yemen.
Somali NTD Control Initiative	voluntary	dengue and chikungunya, leishmaniasis, leprosy, schistosomaisis, soiltransmitted helminthiases, trachoma	Somalia
The Task Force for Global Health	$3,200,000,000 USD	lymphatic filariasis, onchocerciasis, schistosomaisis, soil-transmitted helminthiases, trachoma	listed online
Vitamin Angels	$1,750,000	soil-transmitted helminthiases	54+ countries
WaterAid	N/A	soil-transmitted helminthiases, trachoma	Australia, Bangladesh, Burkina Faso, Cambodia, Canada, Colombia, Ethiopia, Ghana, India, Japan, Kenya, Laos, Lesotho, Liberia, Madagascar, Malawi, Mali, Mozambique, Myanmar, Nepal, Nicaragua, Niger, Nigeria, Pakistan, Papua New Guinea, Rwanda, Senegal, Sierra Leone, South Africa, Swaziland, Tanzania, Timor Leste, Uganda, UK, USA, Zambia
World Concern	$315,000	soil-transmitted helminthiases	Bangladesh, Burundi, Chad, Dominican Republic, Guatemala, Haiti, Kenya, Nigeria, DRC, Somalia, South Sudan, Uganda, Zambia
World Vision International	N/A	schistosomaisis, soil-transmitted helminthiases, trachoma	N/A
The University of Melbourne Indigenous Eye Health Program	$1,900,000 USD	trachoma	Australia
Confirmed Members but missing Financial information
Children Without Worms
Handicap International
Light for the World
Lions Clubs International Foundation
James Cook University
NOOR Dubai
United Front Against River Blindness
Wilmer Eye Institute at John's Hopkins
Medicines Development for Global Health
Global Alliance for Rabies Control
AIM
